# Supplementary material for: Cheyne–Stokes respiration detected via CPAP devices as a digital biomarker for heart failure in obstructive sleep apnoea: systematic review
Source: Sleep Adv. 2026 Apr 6;7(2):zpag042. doi: 10.1093/sleepadvances/zpag042 (PMC13156490; doi:10.1093/sleepadvances/zpag042)
Supplement: zpag042_Supplemental_Files [file zpag042_supplemental_files.zip]

Archive with 2 entries (2 files):
- CPAP-CSR-HF_Supplementary_Materials_amended_02.04.2026_zpag042.pdf
- Supplementary_Materials_-_List_of_Captions_zpag042.docx
